# Supplementary material for: Rumination and Worry Selectively Modulate Total Calorie Consumption within an Online, Nudge Tactic Paradigm
Source: Behav Sci (Basel). 2022 Mar 2;12(3):67. doi: 10.3390/bs12030067 (PMC8945422; doi:10.3390/bs12030067)
Supplement: Supplementary file 1 [file behavsci-12-00067-s001.zip]

Archive with 1 entries (1 files):
- behavsci-1583089-supplementary.pdf
